# Supplementary material for: Comparative metabolomic analysis in roots of natural and cultivated Astragalus membranaceus in Mongolia
Source: Bot Stud. 2026 Jan 26;67:3. doi: 10.1186/s40529-026-00490-6 (PMC12835483; doi:10.1186/s40529-026-00490-6)
Supplement: Supplementary file 1 — Supplementary Material 1: Supplementary Table (1) List of differentially accumulated metabolites in n-Am and c-Am roots. Supplementary Table (2) Metabolic pathways associated with enriched metabolites in n-Am and c-Am roots. Supplementary Table (3) Metabolic pathways associated with differentially accumulated metabolites in n-Am and c-Am roots. [file 40529_2026_490_MOESM1_ESM.xlsx]

## Sheet: Table S1
Supplementary Table 1. List of differentially accumulated metabolites in n-Am and c-Am roots
No	n-Am specific	No	c-Am specific
sugars and sugar alcohols
1	Glucofuranoside	1	α-Mannobiose
2	D-(+)-Cellobiose ether	2	L-Galactopyranose
3	D-(+)-Cellobiose	3	Kestose
4	L-(-)-Arabitol	4	D-(-)-Ribofuranose
5	Phenyl-enopyranoside	5	D-saccharic acid
6	D-Mannose
organic acids
7	Lysophosphatidic acid	6	Nicotinic acid
8	Azelaic acid	7	Oxalic acid
9	Tartronic acid	8	Gulonic acid
10	Mucic acid
11	Dihydroxybenzoic acid
12	Quinic acid
13	Salicylic acid
14	Caprylic acid
15	Palmitoleic acid
amino acids and amines
16	Asparagine	9	Homoserine
17	2-pyrrolidinone	10	Valine
18	Oxamidine	11	Serine
		12	Leucine
		13	Imidazole
lipids, esters, ethers
19	Dimethylphenol ether	14	Hexadecanoic acid ester
20	Phthalic acid ester	15	L-Norleucine ester
		16	L-Glutamine ester
		17	Phosphoric acid methyl ester
phenols and phenolic acids
21	Arachidic acid	18	Butylphenol
22	α-Tocopherol
uncategorized
23	Trisiloxane, octamethyl	19	Octane
24	2-Methyl-1,3-propanediol	20	Dihydroxyacetone
25	Silanol, trimethyl-, carbonate (2:1)	21	Undecane
26	1-Methoxy-2-propanol	22	meso-Erythritol
27	3,14-dimethyl-3,8-dien-20-ol	23	2,4-Di-tert-butylphenoxytrimethylsilane
28	Silanol, trimethyl-, phosphate (3:1)	24	Tetradecane
29	Diethylamine, 2,2'-bis(trimethylsiloxy)-	25	Hexadecane
30	trigonelline	26	methyl heptadecanoate
31	CH3C(O)OCH(CH3)C(O)CH3	27	Estra-triene-diol, 3-(methoxymethoxy)
32	Silane, trimethyl	28	2-(1-Trimethylsilylethyl)styrene
33	pentanal o-methyloxime	29	1,3-Dibenzyl-5,6-dihydrobenzo quinazoline
34	glycerol 1-phosphate	30	Methyl Docosanoate
35	2-(benzenesulfinyl)-1,4-benzoquinone	31	3-[(Trimethylsilyl)oxy]indene
36	9,12-Octadecadienoyl chloride,	32	Tetramethyl-5-[(trimethylsilyl)oxy]-3,7-dioxa-2,8-disilanonane
37	Ethyl (9Z,12Z)-9,12-octadecadienoate	33	Benzo-pyrido isoindolium Perchlorate
38	(Z)-3-Alloxy-2-iodopropenyl phenyl sulfide	34	Diethoxymethyl-2(phenylaminomethyl)-bicyclohepta-2,5-diene
39	Hexadecane-1,2-diol	35	Tetracosahexaene, hexamethyl-
40	1,3-Butanediol, 2TMS derivative
41	6-Methoxy-7-methyl-5,8-quinazolindione
42	Ergost-5-en-3-ol, acetate, (3.beta.,24R)-

## Sheet: Table S2
Supplementary Table 2. Metabolic pathways associated with enriched metabolites in n-Am and c-Am roots
Metabolic pathways in n-Am roots	Total	Expected	Hits	Raw p	#NAME?	Holm adjust	FDR	Impact
Galactose metabolism	27	0.23744	3	0.0013996	2.854	0.11197	0.062377	0
Alanine, aspartate and glutamate metabolism	28	0.24623	3	0.0015594	2.807	0.1232	0.062377	0.22356
Starch and sucrose metabolism	18	0.15829	2	0.010142	1.9939	0.79111	0.24938	0
Fructose and mannose metabolism*	20	0.17588	2	0.012469	1.9042	0.96013	0.24938	0.03313	*-n-Am specific
Biosynthesis of unsaturated fatty acids*	36	0.31658	2	0.038154	1.4185	1	0.61046	0	*-n-Am specific
Ascorbate and aldarate metabolism	9	0.079146	1	0.076604	1.1157	1	0.87547	0
Vitamin B6 metabolism	9	0.079146	1	0.076604	1.1157	1	0.87547	0.07843
alpha-Linolenic acid metabolism	13	0.11432	1	0.10887	0.96309	1	0.90818	0.33333
Arginine biosynthesis	14	0.12312	1	0.11677	0.93267	1	0.90818	0
Nicotinate and nicotinamide metabolism	15	0.13191	1	0.12461	0.90446	1	0.90818	0
Histidine metabolism	16	0.1407	1	0.13238	0.87818	1	0.90818	0
Pentose and glucuronate interconversions	19	0.16709	1	0.15531	0.8088	1	0.90818	0
Selenocompound metabolism	20	0.17588	1	0.16283	0.78827	1	0.90818	0
Pantothenate and CoA biosynthesis	20	0.17588	1	0.16283	0.78827	1	0.90818	0
beta-Alanine metabolism	21	0.18467	1	0.17028	0.76883	1	0.90818	0
Inositol phosphate metabolism	30	0.26382	1	0.23466	0.62955	1	1	0.12939
Arginine and proline metabolism	36	0.31658	1	0.27497	0.56071	1	1	0.01744
Amino sugar and nucleotide sugar metabolism	42	0.36935	1	0.3133	0.50403	1	1	0
Fatty acid biosynthesis	47	0.41332	1	0.3438	0.46369	1	1	0
Metabolic pathways in c-Am roots	Total	Expected	Hits	Raw p	#NAME?	Holm adjust	FDR	Impact
Galactose metabolism	27	0.57663	7	6.9648e-07	6.1571	5.5719e-05	5.5719e-05	0.6663
Starch and sucrose metabolism	18	0.38442	4	0.00043011	3.3664	0.033979	0.011655	0.54399
Glyoxylate and dicarboxylate metabolism	32	0.68342	5	0.00043705	3.3595	0.03409	0.011655	0.25
Citrate cycle (TCA cycle)	20	0.42714	4	0.00066062	3.1801	0.050867	0.013212	0.19926
Alanine, aspartate and glutamate metabolism	28	0.59799	4	0.0024724	2.6069	0.1879	0.039559	0.0024
Glycine, serine and threonine metabolism*	33	0.70477	4	0.0045804	2.3391	0.34353	0.061072	0.49915	*-c-Am specific
Pentose and glucuronate interconversions	19	0.40578	3	0.0068301	2.1656	0.50543	0.078059	0.22891
Valine, leucine and isoleucine biosynthesis	8	0.17085	2	0.011441	1.9416	0.83516	0.10467	0
Pyruvate metabolism	23	0.49121	3	0.011775	1.929	0.8478	0.10467	0.19137
Ascorbate and aldarate metabolism	9	0.19221	2	0.014513	1.8382	1	0.11611	0.2381
Butanoate metabolism	15	0.32035	2	0.039074	1.4081	1	0.2818	0
Neomycin, kanamycin and gentamicin biosynthesis	2	0.042714	1	0.042271	1.374	1	0.2818	0
Pentose phosphate pathway	23	0.49121	2	0.084702	1.0721	1	0.52124	0.04419
Linoleic acid metabolism	5	0.10678	1	0.10244	0.98952	1	0.52305	1
One carbon pool by folate	26	0.55528	2	0.10461	0.98043	1	0.52305	0.05637
Glycolysis or Gluconeogenesis	26	0.55528	2	0.10461	0.98043	1	0.52305	0.09785
Lipoic acid metabolism	28	0.59799	2	0.11853	0.92617	1	0.5268	0.0017
Glutathione metabolism	28	0.59799	2	0.11853	0.92617	1	0.5268	0.09582
Cysteine and methionine metabolism	33	0.70477	2	0.15515	0.80926	1	0.65325	0.02184
Biosynthesis of unsaturated fatty acids	36	0.76884	2	0.17808	0.74938	1	0.71232	0
Fatty acid degradation	39	0.83291	2	0.20153	0.69566	1	0.75116	0
Valine, leucine and isoleucine degradation	40	0.85427	2	0.20944	0.67895	1	0.75116	0
Amino sugar and nucleotide sugar metabolism	42	0.89698	2	0.22535	0.64715	1	0.75116	0
Tyrosine metabolism	42	0.89698	2	0.22535	0.64715	1	0.75116	0.02463
Arginine biosynthesis	14	0.29899	1	0.26176	0.58209	1	0.79334	0
Fatty acid biosynthesis	47	1.0038	2	0.2655	0.57593	1	0.79334	0.01473
D-Amino acid metabolism	15	0.32035	1	0.27767	0.55647	1	0.79334	0
Nicotinate and nicotinamide metabolism	15	0.32035	1	0.27767	0.55647	1	0.79334	0
Glycerolipid metabolism	16	0.34171	1	0.29324	0.53277	1	0.80894	0.09346
Propanoate metabolism	22	0.46985	1	0.38006	0.42015	1	1	0
Porphyrin metabolism	31	0.66206	1	0.49119	0.30875	1	1	0
Sphingolipid metabolism	32	0.68342	1	0.50228	0.29906	1	1	0
Glycosylphosphatidylinositol (GPI)-anchor biosynthesis	32	0.68342	1	0.50228	0.29906	1	1	0.03947
Arginine and proline metabolism	36	0.76884	1	0.54431	0.26415	1	1	0
Fatty acid elongation	39	0.83291	1	0.57355	0.24143	1	1	0
Pyrimidine metabolism	39	0.83291	1	0.57355	0.24143	1	1	0.03985
Primary bile acid biosynthesis	46	0.98241	1	0.63488	0.19731	1	1	0.00758
note: analysis used differentially accumulated 33 metabolites in n-Am and 95 metabolites in c-Am roots.

## Sheet: Table S3
Supplementary Table 3. Metabolic pathways associated with differentially accumulated metabolites in n-Am and c-Am roots
Metabolic pathways in n-Am roots	Total	Expected	Hits	Raw p	#NAME?	Holm adjust	FDR	Impact
Starch and sucrose metabolism	18	0.067839	1	0.066051	1.1801	1	1	0
Pentose and glucuronate interconversions	19	0.071608	1	0.069611	1.1573	1	1	0
Fructose and mannose metabolism	20	0.075377	1	0.07316	1.1357	1	1	0
Galactose metabolism	27	0.10176	1	0.097688	1.0102	1	1	0
Alanine, aspartate and glutamate metabolism	28	0.10553	1	0.10115	0.99505	1	1	0
Biosynthesis of unsaturated fatty acids	36	0.13568	1	0.12843	0.89135	1	1	0
Amino sugar and nucleotide sugar metabolism	42	0.15829	1	0.14843	0.82848	1	1	0
Fatty acid biosynthesis	47	0.17714	1	0.16481	0.78303	1	1	0
Metabolic pathways in c-Am roots	Total	Expected	Hits	Raw p	#NAME?	Holm adjust	FDR	Impact
Valine, leucine and isoleucine biosynthesis	8	0.030151	2	0.00032831	3.4837	0.026265	0.016856	0
Ascorbate and aldarate metabolism	9	0.03392	2	0.00042141	3.3753	0.033291	0.016856	0.2381
Valine, leucine and isoleucine degradation	40	0.15075	2	0.008665	2.0622	0.67587	0.23107	0
D-Amino acid metabolism	15	0.056533	1	0.055302	1.2573	1	0.78852	0
Nicotinate and nicotinamide metabolism	15	0.056533	1	0.055302	1.2573	1	0.78852	0
Pentose and glucuronate interconversions	19	0.071608	1	0.069611	1.1573	1	0.78852	0.06024
Pantothenate and CoA biosynthesis	20	0.075377	1	0.07316	1.1357	1	0.78852	0
One carbon pool by folate	26	0.09799	1	0.094217	1.0259	1	0.78852	0.01854
Sphingolipid metabolism	32	0.1206	1	0.11487	0.93978	1	0.78852	0
Glyoxylate and dicarboxylate metabolism	32	0.1206	1	0.11487	0.93978	1	0.78852	0.02667
Cysteine and methionine metabolism	33	0.12437	1	0.11828	0.92709	1	0.78852	0.02184
Glycine, serine and threonine metabolism	33	0.12437	1	0.11828	0.92709	1	0.78852	0.21459
note: analysis used differentially accumulated 41 metabolites in n-Am and 36 metabolites in c-Am roots.
